# Supplementary material for: Development of InDel markers for Oryza sativa ssp. javanica based on whole-genome resequencing
Source: PLoS One. 2022 Oct 10;17(10):e0274418. doi: 10.1371/journal.pone.0274418 (PMC9550083; doi:10.1371/journal.pone.0274418)
Supplement: S1 Table — This file is in the tab delimited format and can be open using the software Excel. (XLSX) [file pone.0274418.s001.xlsx]

## Sheet: Sheet1
Material NO.	IRRI NO.	Variety Name	Subspecie type	Country
I1		Wai7	Indica	China
I2		Fengxiangzhan	Indica	China
I3		Yuzhenxiang	Indica	China
I4		CR66	Indica	China
I5		Yuefengshimiao	Indica	China
I6		Hui669	Indica	China
I7		R253	Indica	China
I8		Gumei4hao	Indica	China
I9		Huazhan	Indica	China
I10		R3301	Indica	China
I11		Nanjingzhan2hao	Indica	China
I12		Huahang52	Indica	China
I13		Hnaghui1573	Indica	China
I14		Guanghui398	Indica	China
I15		R9113	Indica	China
I16		9311	Indica	China
I17		R188	Indica	China
I18		Basmati370	Indica	China
I19		R68	Indica	China
I20		MaxieB	Indica	China
I21		Zhenshan97B	Indica	China
I22		Jinlongshimiao	Indica	China
I23		Meixiangzhan	Indica	China
I24		Guinongzhan	Indica	China
I25		923	Indica	China
I26		Yuehongbao	Indica	China
I27		Guinongfeng	Indica	China
I28		Guinongzhan	Indica	China
I29		Guihefeng	Indica	China
I30		Huanghuazhan	Indica	China
J1	14935	MEU GAW	Javanica	Thailand
J2	11635	Nam mak	Javanica	Laos
J3	11301	LAKAYAN	Javanica	Philippines
J4	11625	Lai ngan	Javanica	Laos
J5	47004	TOS 7551	Javanica	Coate d'Ivoire
J6	11319	SIPDE-K	Javanica	Philippines
J7	112163	LG 5617	Javanica	Laos
J8	11390	CI 9538	Javanica	Ameica
J9	11300	BINEGQIT	Javanica	Philippines
J10	23755	MA HING 267-2-18	Javanica	Thailand
J11	11634	Siev khaw	Javanica	Laos
J12	14870	12C	Javanica	Liberia
J13	54181	HARE METAN	Javanica	Indonesia
J14	11260	BEBUYAN	Javanica	Philippines
J15	13494	C 8429	Javanica	Papua New Guinea
J16	40905	AC 27	Javanica	India
J17	25692	SIGAMBIRI	Javanica	Indonesia
J18	11279	KADINTUNAN	Javanica	Philippines
J19	107599	LOUK NOK	Javanica	Laos
J20	66859	KETAN BENGAWAN	Javanica	Indonesia
J21	113638	NS 42	Javanica	Laos
J22	11629	KHAO MEUAY	Javanica	Laos
J23	47158	BURIKANG	Javanica	Philippines
J24	11624	KHAO HOM	Javanica	Laos
J25	12813	IRAT 900	Javanica	Madagascar
J26	11262	MENQENEB	Javanica	Philippines
J27	26283	TININTA	Javanica	Philippines
J28	40905	AC 27	Javanica	India
J29	25225	MELIK	Javanica	Indonesia
J30	23405	Khao do nyay	Javanica	Laos
