# Supplementary material for: Development of InDel markers for Oryza sativa ssp. javanica based on whole-genome resequencing
Source: PLoS One. 2022 Oct 10;17(10):e0274418. doi: 10.1371/journal.pone.0274418 (PMC9550083; doi:10.1371/journal.pone.0274418)
Supplement: S2 Table — This file is in the tab delimited format and can be open using the software Excel. (XLSX) [file pone.0274418.s002.xlsx]

## Sheet: Sheet1
Sequence ID	IRRI NO.	Variety Name	Subspecies Type	Country
R16		Guinongzhan	indica	China
R09		Youxiangyouzhan	indica	China
R17		YuetaiB	indica	China
R10		Haodali	indica	China
R18		Huazhan	indica	China
R11		XieqingzaoB	indica	China
R12		R225	indica	China
R01		R752	indica	China
R02		HefengzhanB	indica	China
R03		R458	indica	China
R13	11635	Nam mak	javanica	Laos
R19	11230	MEQAMUNIN 2	javanica	Philippines
R14	11634	Siev khaw	javanica	Laos
R15	11390	11390	javanica	USA
R04	11181	QAMUYAN	javanica	Philippines
R05	14834	13B	javanica	Liberia
R06	14935	551	javanica	Liberia
R07	13494	13494	javanica	Papua New Guinea
R08	11236	QIPARAT 2	javanica	Philippines
R20	11232	BUGEL	javanica	Philippines
