# Supplementary material for: Development of InDel markers for Oryza sativa ssp. javanica based on whole-genome resequencing
Source: PLoS One. 2022 Oct 10;17(10):e0274418. doi: 10.1371/journal.pone.0274418 (PMC9550083; doi:10.1371/journal.pone.0274418)
Supplement: S3 Table — This file is in the tab delimited format and can be open using the software Excel. (XLSX) [file pone.0274418.s003.xlsx]

## Sheet: Sheet1
Chromosome	indica indel number	indi	javanica	javanica indel density (Mb-1)
chr01	19941	460.841	3359	77.6272
chr02	9959	277.122	2725	75.8266
chr03	11213	307.933	3821	104.933
chr04	8479	238.827	3424	96.4434
chr05	7241	241.702	2643	88.2222
chr06	9774	312.78	3105	99.3639
chr07	9911	333.73	2396	80.6799
chr08	9661	339.662	2910	102.31
chr09	8449	367.145	1843	80.0861
chr10	7438	320.503	1830	78.8545
chr11	7150	246.372	1996	68.7775
chr12	6504	236.235	3432	124.656
whole-genome	115720		33484
