# Supplementary material for: Development of InDel markers for Oryza sativa ssp. javanica based on whole-genome resequencing
Source: PLoS One. 2022 Oct 10;17(10):e0274418. doi: 10.1371/journal.pone.0274418 (PMC9550083; doi:10.1371/journal.pone.0274418)
Supplement: S4 Table — This file is in the tab delimited format and can be open using the software Excel. (XLSX) [file pone.0274418.s004.xlsx]

## Sheet: indica
sample	snp	indel						sample	snpindica	snpjava	indelindica	indeljava
chr01	88452	11916						1	88452	3188	11916	709	12625
chr02	46879	6496						2	46879	1949	6496	419	6915
chr03	42341	6528						3	42341	3017	6528	601	7129
chr04	32824	4179						4	32824	1617	4179	311	4490
chr05	22775	3100						5	22775	376	3100	83	3183
chr06	44958	4955						6	44958	2597	4955	393	5348
chr07	48006	5843						7	48006	3554	5843	650	6493
chr08	34577	4452						8	34577	2446	4452	367	4819
chr09	48108	6054						9	48108	4739	6054	670	6724
chr10	9940	1355						10	9940	1958	1355	301	1656
chr11	42959	4199						11	42959	2461	4199	424	4623
chr12	22654	2937						12	22654	2836	2937	414	3351
	40372.8	5167.83											67356	373.246	180.46

## Sheet: Sheet1
chromosome	Inidca common indel number	Javanica common InDel number	Different InDels between two subspecies	InDels density between two subspecies
1	11916	709	12625	291.766
2	6496	419	6915	192.419
3	6528	601	7129	195.777
4	4179	311	4490	126.469
5	3100	83	3183	106.247
6	4955	393	5348	171.143
7	5843	650	6493	218.637
8	4452	367	4819	169.426
9	6054	670	6724	292.186
10	1355	301	1656	71.3569
11	4199	424	4623	159.298
12	2937	414	3351	121.714
Average	5167.83	445.167	5613	176.37
Total	62014	5342

## Sheet: javanica
sample	snp	indel
chr01	3188	709				chr01	709	43.2709	16.3851
chr02	1949	419				chr02	419	35.9372	11.6592
chr03	3017	601				chr03	601	36.4138	16.5047
chr04	1617	311				chr04	311	35.5027	8.7599
chr05	376	83				chr05	83	29.9584	2.77051
chr06	2597	393				chr06	393	31.2488	12.5765
chr07	3554	650				chr07	650	29.6976	21.8873
chr08	2446	367				chr08	367	28.443	12.903
chr09	4739	670				chr09	670	23.0127	29.1143
chr10	1958	301				chr10	301	23.2073	12.9701
chr11	2461	424				chr11	424	29.0211	14.6101
chr12	2836	414				chr12	414	27.5319	15.0371
	2561.5	445.167
	30738
						chr01	16.3851
						chr02	11.6592
						chr03	16.5047
						chr04	8.7599
						chr05	2.77051
						chr06	12.5765
						chr07	21.8873
						chr08	12.903
						chr09	29.1143
						chr10	12.9701
						chr11	14.6101
						chr12	15.0371
