# Supplementary material for: Development of InDel markers for Oryza sativa ssp. javanica based on whole-genome resequencing
Source: PLoS One. 2022 Oct 10;17(10):e0274418. doi: 10.1371/journal.pone.0274418 (PMC9550083; doi:10.1371/journal.pone.0274418)
Supplement: S5 Table — This file is in the tab delimited format and can be open using the software Excel. (XLSX) [file pone.0274418.s005.xlsx]

## Sheet: primer
primer degined number	sequence	Products length	Tm	Variation	location	chr
C1-1	AATGTCCCGTTTATTAAAGC	300((ref)-269((var)	50.53	AATTAGTACTAAAAAATTGTGTGTATTTAGT-A	40397246	1
	ATCGAGCTTGGAGTGACG
C1-2	CACACGCCCAAGAAGTACAG	300((ref)-248((var)	50.44	TTAAGTATTAGCTAATTTCTTTTTTAAAAATAAATTAATTTGATTTTTAAGC-T	3969548	1
	TTCCCAACCCAAATCACTAG
C1-3	AACCATACCAAGTTTGATC	300((ref)-255((var)	46.88	CTATTAATCTAATATTGGATAAAACACGTTGTAGTACTATCTATA-C	5082309	1
	TACGAATCTGGATATGCTTC
C1-4	TTTAAGTGAGAGAAGGGTG	300((ref)-336((var)	50	G-GCTGGAGGGCTCGTCACCCACCAAGAAACATAGCAA	21409521	1
	GAGCTCTTGGAATTGGTC
C1-5	GGCATTATGACAATATCTTG	300((ref)-247((var)	50.55	GGCGGGTAGATTTGGTCGTATGCATGTTATGTGTGTAGTTGTGAAGATGGTTT-G	27134673	1
	TCATCACCTACTCATGTCAAC
C1-6	TCTTAGGCATGAATCTATACAC	296((ref)-378((var)	48.08	A-ATTGGTCTTAGAATTAATATGCACACTTTCTTGGCGAGAACATATTGTAACAATTGGTCTTAGAATTAATATGCACACTTTC	19279432	1
	TCATGTAGATTTGGAGTAGCG
C1-7	GAGTGACTGCGTACATGC	290((ref)-249((var)	48.08	AGACGTCCGTTCCGTTCGTGTATTGACTCGTAGTACTGAGG-A	29279432	1
	TTTGGGTTGATGATGGAG
C1-8	AACATCAACCTGGTGCTC	300((ref)-321(var)	53.62	G-GCTGCCTTCCTTCCGTGGTCT	43071151	1
	AACAAGACAGATGTGGGAG
C1-9	GGGTGAAGGGAAAGAGGAAG	293（ref)-309(var)	54.09	A-ACGTATTGCGGTTCAT	4759469	1
	TACAGCTATCTTCGCCGCTTAG
C1-10	CAAACAATGTCCCTCGGTG	230((ref)-244((var)	53.97	C-CTCTCTCTCCCTTA	10984801	1
	CCGCTCCCGAGAAGTATAAG
C2-1	AACGTTTCAGAGCAGGTAC	254((ref)-205((var)	48.41	ATAAGCTATTAGATTGGTTATAGATAAATTAAAGCTAGTAGTTGGCTTG-A	2216705	2
	CAATCTAATAGCTTATCCAAGC
C2-2	GAAGAAGAAGAAGGGAAGGAG	260((ref)-233((var)	52.73	CTGCCCCCTGCGCAGTTCTGTTTTGGA-C	22494551	2
	GAAGGAAATCCTATTATCTTGG
C2-3	CGCGCAGAGAGATTACTG	250((ref)-280((var)	48.9	T-TCTCTTCGGGTGAGTTTGAGGGATAGAAGA	23850905	2
	ATTAATCATGCGCTAATGAC
C2-4	AAACGATGATGGAGAGTTG	300((ref)-259((var)	52.03	AGCCTTGTCCGAACAGTACAAGGCTGGCCCATAACATGAAT-A	8934790	2
	CATCCGCCAGTCTAATCTG
C2-5	TATTGGACCTGAGTAAATCTG	280((ref)-244((var)	48.41	TTATCTATCTATCTATCTATCTATCTATCTATCTTC-T	20404646	2
	TTAGAGCGTTTGTAGGGAG
C2-6	GCAGCAACGATGTCAGCAG	271((ref)-304((var)	52.62	T-TTTTTTTACAGAGGCGGAGGAAGATCAAGTAGG	21847479	2
	CTGGTGTACCATCAAGTGAAAC
C2-7	AAGACAGACAGTCAAAGTTG	300((ref)-231((var)	49.22	ATTTTATTCTGGGTAGGGATGCAAGCAGGACAGACAAGCGGGTTTTTGCCTGTTTATCTTATTTCTTAT-A	22240579	2
	TGTAAGTGGGTAGTCTCGC
C2-8	TAGAGGAGAGAGAGGACATC	299((ref)-324((var)	56.38	G-GCTCTCTCCCACCTTTGTTGTCGGC	32622656	2
	CTGGACCCACTTGTCATC
C2-9	GCCAGTGCGAAATGGGTAG	280((ref)-302((var)	49.6	G-GGATCTATTCTATACAACTGAGT	33910550	2
	TAGCCCAATGGTGTATTATAGG
C2-10	CAACAAATCGACTTGTGC	260((ref)-276((var)	51.03	C-CTGTCTCTCTTTCTCT	9000217	2
	TGGGTGACCGACTATGAG
C3-1	TTGGCCAGTCTTCTCTTC	300((ref)-270((var)	47.71	CAATAAAAATACTAATTACAACAAATTTCA-C	857458	3
	ATAGCAGTTACTCTCTCCG
C3-2	TTTACATTTGGACCCTTTC	270((ref)-243((var)	48.08	CATAATAATGGGCCGAATGAGAAAAA-C	10884584	3
	GAAATCAATTCGGTCCATG
C3-3	GATACTCATAGGATAGTGTTTG	254((ref)-209((var)	49.02	ATATGGGTGAGTGTGCGTTCATGTAGGATAGGGTTTACGTGCGTG-A	4085683	3
	GACAAATAAAGTAGTACCGTAG
C3-4	TAAACTGCCATACCGCATCCTC	257((ref)-219((var)	52.94	AACAATACCCAATCTTGAGTGAAAAAGATACCGTGAGC-A	5011928	3
	TCACTCAGGATTGGGTATTGTG
C3-5	TAAATGTGCACGGATATTAAGG	300((ref)-260((var)	50.11	AGCGCCAGGAGTTAAGTCTGGAGTGGAGTTGTAGAGCTGT-A	26987370	3
	AACTCCACTCTAGACCCAAC
C3-6	AAAGATGGCCTATTCCTAC	289((ref)-322((var)	48.92	C-CAACCTTTTCCTCATTTCTGCAAAAAAAAAAAA	27067318	3
	CTAGTAGCTAGTATGTGTCACG
C3-7	TGATCACAGCTCACTGTTG	299((ref)-316((var)	49.32	A-AAACATATATCTATATT	13198086	3
	CCTCCTGTATCCCTGTATTATG
C3-8	TGAGCCCACCATGCATCTC	227((ref)-316((var)	55.69	G-GCTGGCGCCGTCT	24956853	3
	TCCTCCTCCACGTCAGTTC
C3-9	GGCCAGATCACCAGGTTTC	300((ref)-324((var)	59.69	G-GGGGCGACAGCCATCGGGCGGGGA	35608671	3
	GCTCAATACAATCGTCCCAC
C3-10	TTTGAGCCTAATTGCGTTATG	300((ref)-315((var)	49.43	T-TATAGCTGACTGTTA	1244197	3
	ACTCCAAAGACCATTTCTTG
C4-1	GACGTGGGCTGATGGGTGATAG	250((ref)-220((var)	51.45	GTAGGACTTCCACATGGTTGTTTATGAGTA-G	11453564	4
	ACAAGGTTTGTTGGGAGGGTG
C4-2	CGCCCAGAAATACTCCAC	300((ref)-274((var)	51.2	TTCATAATGCACACACGTGATGTGTG-T	12258801	4
	CGAGGTTCTTGTAGCCAAAG
C4-3	CGATCGATTCGGATGATG	252((ref)-277((var)	54.32	C-CGCGTCGGTGTGCTGTTGTTGTGCA	21533534	4
	GCCATCGCCAAATAATAATG
C4-4	TCCGATTCAGTTGAGGCTG	274((ref)-296((var)	48.38	T-TATTGATGTTAATGAATCTAAG	29317332	4
	AGTGTACTACTCCCTCCATTTC
C4-5	ATGACCCGTAAACCATGCTATG	300((ref)-279((var)	56.82	AGCTGGGGATCCAGACCCAGT-A	31248331	4
	CCCGATCTTGCCGTTGATC
C4-6	TATGTTCTAGAGGTCCGGAGAG	300((ref)-275((var)	49.03	TTTATCCAGATTCGTAGTATTAAAA-T	30737749	4
	CTTGTTTCCAAGCTTCCTG
C4-7	TGGCTCATAATAATGAAGAG	185((ref)-159((var)	50.91	ACAGCTGAGCTGCAGCCCAGCCACTG-A	12039362	4
	TGTCCAGTCGCCAATTAG
C4-8	GGAGAACACGAACAAGGAG	294((ref)-304((var)	57.36	C-CCTCCTCCCT	31759385	4
	CACACAGCTGCGCATTTC
C4-9	AGAAATCTAATCTGTTGAGC	272((ref)-288((var)	46.31	A-AAATATTATAATGACT	30791309	4
	CATCAGGTATTTGTTGCTAC
C4-10	TTTCCTAGTAGTGTGCATTTG	280((ref)-295((var)	51.09	A-AATAACTTTTAACTT	12173612	4
	TCAATGGTAGTGCACCTC
C5-1	TTTAGAGAAGTGCCTTGTAG	280((ref)-301((var)	52.28	G-GAAGTGAAAAAAAAAACAAAT	3108330	5
	AACGAAACAGTTGTGCAG
C5-2	TATGTTATGTATAGACGAGCTG	285((ref)-320((var)	48.81	A-AATGTGATGTGATGTGATGGAAAGTTGAAAGTTTG	23008031	5
	TTTGAAACAGGAGAGTACTG
C5-3	TTGAACTTATGGTAACTTTGCC	259((ref)-276((var)	51.84	G-GAAAAACCTGCTGCTAA	14197830	5
	AACATGAAACCGACCTTAGC
C5-4	TTAGCCCTGGTCAGAAATTTG	280((ref)-267((var)	53.25	TAGCAAATACTGC-T	3111137	5
	ATGGATGGTTGATGCTCTG
C5-5	ATAGGCCTGTGTGTGTGC	205((ref)-195((var)	50.36	CATGCATGCGTAGGT-C	14210332	5
	GTACTATGATATGTCACATCCG
C5-6	AGCATGAGGTCTAGCTCC	264((ref)-277((var)	48.03	G-GATTTTTAGTGGA	14386870	5
	TCCAGGGATTTAATAATTGC
C5-7	TTTGAACGGAGGGAGTATAAC	296((ref)-305((var)	50.2	GAGGTTTAT-G	20822494	5
	GCGATTCGATGTGCTGTTG
C5-8	ATGGTGAAGTCATGGAGGGC	270((ref)-240((var)	48.9	GCAATTACTATCTACTTTAGTGTTTATACAC-G	3277926	5
	GGCGGTATTCTGCTAGGGTC
C6-1	AGATTCGTCTCGCAATTTAC	183((ref)-147((var)	49.17	AAGGGAACTAAACATTGCCCTAGGTTCGATCCTTCC-A	2355069	6
	TTCTCCCTAAGCATGCATTTAG
C6-2	GTCATGAACGTAGATCTCC	299((ref)-262((var)	47.99	TTAAGCCGGAGGGAGTATTGTTTTTTGCCTCCATCTG-T	4540632	6
	GCAGCAGACACAACATTAC
C6-3	ATGCATGGATCACCTTATC	297((ref)-327((var)	50.55	T-TGCAAAGGTAGAAGAAAGGCTTCCTTGGAC	8266059	6
	AACACACTTCCCATTGATC
C6-4	TCACCACCTCTACACCCAC	281((ref)-247((var)	47.37	GCAATTACTATCTACTTTAGTGTTTATAACTCAC-G	14114824	6
	CGGTAATCTTCTCCTATTTC
C6-5	GAAAGGGCCTGTAACCTG	291((ref)-348((var)	53.34	C-CGAAGATGCTCATAGGGGACTTTGTCAATCTCTCCAGGATTTGCCGGCCCAGTCTTT	23647464	6
	GGTTTAAGTAGGAATGCG
C6-6	TTGTAGCAATTCCGTTTCTC	298((ref)-323((var)	48.45	T-TCATATATATGTTAATGAATCTAGA	8622091	6
	GATGGTGTAAAGCCTTTG
C6-7	CACCAACCGGGACTAAAGATAC	298((ref)-317(var)	53.61	A-ACTAAAGGGGGTTGCGAAT	22852420	6
	CAACTGGGAAATTTGGAATG
C6-8	GGGAGGAGAGGAGAGAAATTG	275((ref)-252(var)	54.17	CTTTAGTCCCGTCCTGGTTGGTA-C	22397208	6
	GATCTTTGCTGGGTCACAC
C6-9	TTGATCTATAGTTGCATGTCTC	235((ref)-212(var)	46	ATTATTCGTCTTTTAAAAAGATT-A	2801662	6
	GCATGTTTGACCATTTGTC
C6-10	TGGTTTAGAACTATGGTCTG	290((ref)-319(var)	46.89	T-TAAGTATGTCTTTTTATTTTATGAAATTG	15263957	6
	CTGCATAAGCTGAACTTTAG
C7-1	ATTTAGAGCAATTTGTCCC	299((ref)-328(var)	51.83	C-CCGAACCTATTTCTTCGCTTTTTCGCTAA	4801287	7
	ATCAGGTAAGCATGCGTC
C7-2	TGCAATAGATAGAGTGGTTAC	243((ref)-222(var)	48.14	TTCCCTATTACTTTACCTCAA-T	10942207	7
	TTCCAATTGAATGAGGTG
C7-3	TACCCTCAAATTCGATGTAG	272((ref)-248(var)	54.86	GGTCTGACCGTCTCTCCTCCGTCA-G	26372482	7
	AAGAGTTCTTCGATTTGTG
C7-4	TTCGGATGGAATTTCCAC	251((ref)-218(var)	48.47	CCTATGAAATCCTATAAAATTTA-C	24750532	7
	AAACTTGTATGGGAAGAGGC	251((ref)-218(var)	48.47
C7-5	AGTGCTACCCACACGACTG	270((ref)-317(var)	56.35	T-TCACAATCCAACGGAGGGCCATTCTCGGGTATATCCTTCTCCTGTTC	24611098	7
	CAGGAACAAGAGCATAGCAG
C7-6	TACAGATTCCGCTTGTAAAC	278((ref)-232(var)	48.98	TTTTTATCTATGTTTAATACTTTTTTAATTAATTTTTTTTAGCCAA-T	24678279	7
	GGTCTTATCCTCCAGCTTTC
C7-7	TTTCCAGAAGCCAATCTTC	267((ref)-242(var)	53.14	CGTTACACTGACCCATCAAAGAATA-C	28613486	7
	GATCACCGTGATGATTCAATAG
C7-8	GTGGGATACCTGCGATTTG	298((ref)-311(var)	55.33	A-AGAGCGCGCCACG	28561760	7
	CACGTGGAAGACCGTCATC
C7-9	GTTAGTGTTTGATAAACTAGCC	285((ref)-316(var)	48.8	T-TGGATCAATCCCTACACATGCGTGAGCTCTA	15336185	7
	TGCAACTTATTGGTATGAG
C7-10	GTTAGTGTTTGATAAACTAGCC	285((ref)-316(var)	48.8	T-TGGATCAATCCCTACACATGCGTGAGCTCTA	15336185	7
	TGCAACTTATTGGTATGAG
C8-1	AAGCTGGATCTTTGTTCAG	300((ref)-259(var)	49.17	CAAACTGCTTCTGTTTTACAACCTTTTTGTGGTATCAACAT-C	1654172	8
	ACTTAGGAATGTGGTACGC
C8-2	CACACACACACACACACAAG	300((ref)-269(var)	47.23	GATTTATATGTCTAGATTCATTAACATCAAT-G	28003129	8
	TTCAATACGAGTATCTACTGC
C8-3	GAGATGTCGCGAGGGATGGATC	284((ref)-301(var)	57.83	C-CAACCAATCGCGGCGAA	2291361	8
	GCTTATGGCGTCCGCTTTATG
C8-4	CAGGCGGACATGACTCTTAAAG	228((ref)-182(var)	54.59	AAAATGATTTTCGCAGGCGCCGCTTAAGTGGTCCGCTTGCGAAAAT-A	10779228	8
	TGGGTGGAGACTGGAGACATAG
C8-5	TGCAGTTATAATAAAGACCG	280((ref)-313(var)	50.98	G-GATGCCTATGCGACTGCTTAAGTTGCAGTGGCT	22846791
	GCGCATGATTGAGATTTG
C8-6	GCAATACCCAATGTTAAATG	297((ref)-231(var)	45.52	TTGACTCTCTATAAAAAAGAAACTTA-T	18672476	8
	GGTGATCGGTATAAATAGG
C8-7	GAGTCTGACACCGTGAACGTAC	298((ref)-248(var)	51.56	CCTGTTTGGGAAGATTTAGATTATGAGAAGTTTGATCCCTTCGTGACTTT-C	11492395	8
	AGAAGCTGGCTACCAAACTAC
C8-8	TGCTGAAGTAAGTGCCTC	289((ref)-307(var)	48.98	T-TGCAAGAGATAAAACTGTC	27993030	8
	ACGGTGCTAATAAGTATGTC
C8-9	CACATTTCTTCAGGTTTGG	282((ref)-293(var)	54.14	A-ACGGCGCGGCG	16512015	8
	GGTTAGCTCACCAACACC
C8-10	TTCTTACTTCTAGGCCCTTCAC	296((ref)-316(var)	56.4	C-CCCCACCGAAACCCTAGCCA	12043333	8
	AGGCTCCTTCTCCCTTTCC
C9-1	AAACTGTAGTGGTGATGGTG	300((ref)-327(var)	51.35	T-TCCTAGAAAAGGATATCCCTTCCAGAA	6561553	9
	GATCTTGATCTGGCCACAG
C9-2	TCATATCATATTGCATTCGG	290((ref)-221(var)	50.39	CCCTCCGTCCCTAAATATTTAACGCCGTTGATTTTTCTCCGTCCCTAAATATTTAACGCCGTTGTTTTT-C	8763984	9
	TTTGAATAAGACGAACGGTC
C9-3	AAATATCACGCGTTTCGTC	214((ref)-177(var)	48.35	CTTAAATACCTTTCTCTTATTAGTAGGAGTATCAAAT-C	10743805	9
	GCTAGAATACCTTACGTTGTG
C9-4	TGTGCCAGACTGACTGATC	300((ref)-261((var)	52.85	TGTGGTTGTGGTGCCTTCTAGCATGTCAACAAAGTAGGG-T	14018985	9
	CGCAGACAACGTGTTCAG
C9-5	TGTTCGTAGTAACTTAAATGCC	300((ref)-336((var)	47.41	T-TGAAATGATAATCCTCTACTAATTCTCTTTAACTTA	15342676	9
	CGGTGGAACTAAACACAG
C9-6	ACATGGAGGAGGAGCTGTAG	238(ref)-278(var)	50.44	C-CAAGCCTATCAGAAGGGGGTGAAGGGTAGGGAAAACCAAA	17287253	9
	AAACTACGTCGAGATTTCC
C9-7	CTGCCCTAGTTGCTAATTAAG	365(ref)-276(var)	50.88	TGTACTCGATAGTGCAGTAATATGGGTACGTGGTTTTAATATAAGTATGCTGTCGAGACGTAGGAGTACTTGATAGTCCAGTAATATGG-T	19402762	9
	GTAGGTAGAGAGGTCACTCC
C9-8	TTTGTCCCTCCGACATCG	283(ref)-276(var)	58.49	GGCCCAGATTGTGGCCCGGGGAGGGGGGAGC-G	15099132	9
C9-9	TGCGCATCATGAATGTCAG	223(ref)-234(var)	53.93	G-GTGAGGCAGAAT	16519793	9
	AGGTGCCGTGAACGACAAC
C9-10	AAACTGTAGTGGTGATGGTG	229(ref)-257(var)	53.34	G-GACGTGCATCCAACTTAGAAACGTATAC	13540484	9
	GATCTTGATCTGGCCACAG
C10-1	CCCTTATCTCTTCCTCCAAATC	307(ref)-278(var)	52.04	CCTTAAACTAGTGAACCATGTACATGTCT-C	1029867	10
	TTTCTGATGGGCTAGACTATG
C10-2	CACCTGTAGTGCGCTCGTTAG	290(ref)-248(var)	52.32	TTTTGTGGGTCCAACAACCAAAATCTATTGGATCTCCTACGG-T	1427262	10
	TGCGAACGTGACCATGGAG
C10-3	CCCTCTTCACTGGATATG	280(ref)-300(var)	52.44	C-CTGACACGGGTGACGTAGGT	11560730	10
	TCGTCTTGACCACTCTGTAC
C10-4	AGAGTAAATTGCACCCATG	248(ref)-230(var)	47.39	GATTCATTTTTGTGTTTC-G	13767630	10
	GTAAGTGCATGACTAATCAAC
C10-5	CCCACTAAGTGTAGTTAATGC	287(ref)-325(var)	47.63	A-AATCAAATTACATTTTATTTGCACATATTATGCAACTT	13794471	10
	TGGAGCAGTTCAGTACCC
C10-6	GCTCAAGGGTAAATATGTC	267(ref)-251(var)	49.38	TGCATCGGCTACGAAG-T	21148681	10
	TATTGGCTGTCCTCTGTC
C10-7	AAACGAGGGAGTGAGGTTG	260(ref)-277(var)	50.15	C-CTAGTTTATAACTGAGA	11754548	10
	TCGCGAAGAAGATGCAAC
C10-8	GATAAAGAAGGCACACAATG	240(ref)-207(var)	50.91	CGAAGCGCTATAGCAGGGTGCTATAGCGGTTGT-C	1497903	10
	TCGTAGCGCCAACAATAAC
C10-9	TAAGAACTTTACCGAACTCTC	230(ref)-246(var)	50.54	C-CACTATACTAATTCTA	11621943	10
	GACGCTCTGGATGAACTC
C10-10	TGAGCCTCACTCATGGAAC	301(ref)-317(var)	50.05	C-CATGGAAGAGAGAGGG	493426	10
	TCCTCATCCTCATACAACG
C11-1	CGGAACCGATTGAAATAAC	299(ref)-282(var)	50.37	CCGGGATTAAAAATAAT-C	4404834	11
	CGGTTTGAAATATAGGTCAC
C11-2	CATCCTCCTAAATACATTCC	290(ref)-319(var)	47.59	A-ATTGACCAAATTCTACAGCCCTCTTTGTT	7127909	11
	GCCATAAGCCACTCTAAC
C11-3	TTTGGATAACTGCTCACTTG	300(ref)-334(var)	49.56	A-AACCAGAAATCGAAAGATATCCATAGAAAAAATG	8665464	11
	TAATCTCACCGTTGATGTTC
C11-4	GTTATATTGGCCATACCC	292(ref)-317(var)	52.71	T-TGGTCTGACCGGCTATAGATAGCCC	10044134	11
	ACACCGGTCTAACTGCAC
C11-5	TGCAAGACGAATCTTTCG	278(ref)-223(var)	49.22	TCTAAACACAACCTTAGTACTTCGCGCACTGCGATCGTACTTGTAACTCTCCTAA-T	16446245	11
	TTGGAACAAAGGCAGTAG
C11-6	ACATGTGGAGAGATCTACCG	298(ref)-258(var)	51.57	CCCAAGACTGGAGAGCATCATGCCACGCAATTGTGCACTA-C	16898238	11
	TGAAGAAGATTGTGCTGATG
C11-7	TTTGTACCTTCAATAGTGGC	300(ref)-270(var)	47.59	AGTACCACGCTGCGCGTGGTGAGAGAAAAT-A	28828628	11
	CTTTGAGGTGAGATGTGTC
C11-8	GGAAATCAAGTAACAAGCC	289(ref)-307(var)	49.15	C-CAAGTAACACAATACAGG	119711961	11
	GAACCTTACCGGCGTAAC
C11-9	TCTTTGTGACGAATTCCC	286(ref)-243(var)	53.06	TTTCGCCCATGATCCGATTGTGCCACGGGGTAACCCATGAAGC-T	16702264	11
	CAAACTACTTGCCTGTGG
C11-10	GAAGGAGAAGCCGAGAGAG	174(ref)-243(var)	50.8	G-GTCCCGGTTGATGAGAACAACCGGGAGTAAAGATATCTTTACTCCCGGTTGTTCTCATCAACCGGGACT	15729197	11
	ATATTCAGTGCGCTTATCAG
C12-1	CTCGCCATGGACCAATTGTC	292(ref)-265(var)	54	CTTGCTTCGCTCGAGCACATGTAAAAA-C	527719	12
	TGCAAATCGACATGTGGG
C12-2	CGCCGTGGTTGTAGTGAAG	241(ref)-216(var)	59.559	CCCGGCCGCCGCCGCGGAGCCGCCG-C	3678953	12
	GTGGTGGTTAGGGTAGCAG
C12-3	AAACATGCTTTGGTGCAAG	280(ref)-347(var)	52.93	T-TGCGGGCGTCTTCTCTTTCACTCACCACACCTTTTTCATCTTTGGTGTGGGCGGAAGCTTCTTTTGA	5266733	12
	GACAGCCTCATTGCTTTC
C12-4	AACTGAACACACCCTATGG	298(ref)-313(var)	50.64	A-AGGGCCACTTTTAGG	6561365	12
	CGCAATTTACACGCAATC
C12-5	ATCCAGATCCTCTGCTACAG	261(ref)-228(var)	49.5	TTGTGACATTTCCAGTTAACCTGTGGTTGATTA-T	6936012	12
	GGCACTTATTTAATGAGCTG
C12-6	GTGCACATGATAACAAACC	267(ref)-289(var)	47.43	T-TATAAAGGAGTGATCCACTGGA	8241591	12
	CTAAGTAGGCATAGTGATGTTG
C12-7	AAATCTGCCCTGTGTTAAG	259(ref)-186(var)	50.32	GCTTAAATGGCTGATCAGCCAAAGCTGCCTCCAATTCAGTCAAACTTCATTGCGTATTGGTTAGCTTATTTTA-G	8383456	12
	GCACTGACCAACCCTTATC
C12-8	AACATTAAGATACCCATCCTAC	260(ref)-223(var)	49.2	AGATTTGATTACAAGCTACAAAACAAGAGCCGAGGTG-A	14352666	12
	TTGGCTCTGAATTACATG
C12-9	TTAACATCACATAGGTGCTG	296(ref)-324(var)	47.53	G-GCTCGTATGTGTCGGTTTACAATTAAAA	8503627	12
	AATCCGAGACCTTGTAATAC
C12-10	TGGGACCCAACACTCACTC	242(ref)-287(var)	50.25	G-GAAAGTTTATGTGTGCAGGAAAGTTTCGATGTGATAGAAAAATTA	5783904	12
	ATAATTTCACCAGAACCTGC
