# Supplementary material for: Development of InDel markers for Oryza sativa ssp. javanica based on whole-genome resequencing
Source: PLoS One. 2022 Oct 10;17(10):e0274418. doi: 10.1371/journal.pone.0274418 (PMC9550083; doi:10.1371/journal.pone.0274418)
Supplement: S6 Table — (XLSX) [file pone.0274418.s006.xlsx]

## Sheet: Sheet1
Name	primer degined number	location	chr	linked genes
IJ1	C1-2	3969548	1
IJ2	C1-3	5082309	1
IJ3	C1-10	10984801	1
IJ4	C1-6	19279432	1
IJ5	C1-5	27134673	1
IJ6	C1-1	40397246	1
IJ7	C1-8	43071151	1
IJ8	C2-1	2216705	2
IJ9	C2-2	2494551	2
IJ10	C2-3	3850905	2
IJ11	C2-4	8934790	2	GW5/GSE5
IJ12	C2-10	9000217	2
IJ13	C2-5	20404646	2
IJ14	C2-6	21847479	2
IJ15	C2-7	22240579	2
IJ16	C2-8	32622656	2	TGW2
IJ17	C3-1	857458	3
IJ18	C3-10	1244197	3
IJ19	C3-3	4085683	3	OsLG3
IJ20	C3-2	10884584	3
IJ21	C3-7	13198086	3
IJ22	C3-5	26987370	3	GL3.1/qGL3-1
IJ23	C3-6	27067318	3
IJ24	C4-1	11453564	4
IJ25	C4-7	12039362	4
IJ26	C4-10	12173612	4
IJ27	C4-2	12258801	4
IJ28	C4-3	21533534	4
IJ29	C4-4	29317332	4
IJ30	C4-9	30791309	4
IJ31	C4-6	30737749	4
IJ32	C4-5	31248331	4
IJ33	C5-1	3108330	5
IJ34	C5-4	3111137	5
IJ35	C5-3	14197830	5
IJ36	C5-5	14210332	5
IJ37	C5-7	20822494	5
IJ38	C6-1	2355069	6
IJ39	C6-9	2801662	6
IJ40	C6-2	4540632	6
IJ41	C6-10	15263957	6
IJ42	C6-8	22397208	6
IJ43	C6-7	22852420	6
IJ44	C7-1	4801287	7
IJ45	C7-2	10942207	7
IJ46	C7-10	15336185	7
IJ47	C7-5	24611098	7
IJ48	C7-6	24678279	7	GL7/GW7
IJ49	C7-4	24750532	7
IJ50	C7-8	28561760	7
IJ51	C7-7	28613486	7
IJ52	C8-1	1654172	8
IJ53	C8-3	2291361	8
IJ54	C8-4	10779228	8
IJ55	C8-7	11492395	8
IJ56	C8-6	18672476	8
IJ57	C8-5	22846791
IJ58	C8-8	27993030	8
IJ59	C8-2	28003129	8
IJ60	C9-2	8763984	9
IJ61	C9-3	10743805	9
IJ62	C9-4	14018985	9
IJ63	C9-5	15342676	9
IJ64	C9-7	19402762	9
IJ65	C10-1	1029867	10
IJ66	C10-2	1427262	10
IJ67	C10-10	1493426	10
IJ68	C10-8	1497903	10
IJ69	C10-3	11560730	10
IJ70	C10-9	11621943	10
IJ71	C10-7	11754548	10
IJ72	C10-5	13794471	10
IJ73	C10-6	21148681	10
IJ74	C11-1	4404834	11
IJ75	C11-2	7127909	11
IJ76	C11-4	10044134	11
IJ77	C11-5	16446245	11
IJ78	C11-6	16898238	11
IJ79	C11-9	16702264	11
IJ80	C11-8	19711961	11
IJ81	C11-7	28828628	11
IJ82	C12-1	527719	12
IJ83	C12-5	6936012	12
IJ84	C12-6	8241591	12
IJ85	C12-8	14352666	12
